# Supplementary material for: ﻿Metapetrocosmeanavicularis, a new species of Gesneriaceae in Vietnam
Source: PhytoKeys. 2025 Aug 7;261:87–98. doi: 10.3897/phytokeys.261.160454 (PMC12355188; doi:10.3897/phytokeys.261.160454)
Supplement: XML Treatment for Metapetrocosmea navicularis [file phytokeys.261.160454-treatment1.xml]

<!DOCTYPE tp:taxon-treatment
  PUBLIC "-//TaxonX//DTD Taxonomic Treatment Publishing DTD v0 20100105//EN" "tax-treatment-NSO.dtd">
<tp:taxon-treatment xmlns:tp="http://www.plazi.org/taxpub"><tp:treatment-meta><kwd-group><label>Taxon classification</label><kwd>
                <named-content content-type="kingdom">Plantae</named-content>
              </kwd><kwd>
                <named-content content-type="order">Lamiales</named-content>
              </kwd><kwd>
                <named-content content-type="family">Gesneriaceae</named-content>
              </kwd></kwd-group><mixed-citation publication-type="journal"><person-group><name><surname>Li</surname><given-names>Qi-Yang</given-names></name><name><surname>Tan</surname><given-names>Ke</given-names></name><name><surname>Do</surname><given-names>Truong Van</given-names></name><name><surname>Xin</surname><given-names>Zi-Bing</given-names></name><name><surname>Bai</surname><given-names>Xin-Xiang</given-names></name><name><surname>He</surname><given-names>Song-Tao</given-names></name><name><surname>Wen</surname><given-names>Fang</given-names></name></person-group><article-title>﻿<italic><tp:taxon-name><tp:taxon-name-part taxon-name-part-type="genus" reg="Metapetrocosmea">Metapetrocosmea</tp:taxon-name-part><tp:taxon-name-part taxon-name-part-type="species" reg="navicularis">navicularis</tp:taxon-name-part></tp:taxon-name></italic>, a new species of <tp:taxon-name><tp:taxon-name-part taxon-name-part-type="family">Gesneriaceae</tp:taxon-name-part></tp:taxon-name> in Vietnam</article-title><source>PhytoKeys</source><day>07</day><month>08</month><year>2025</year><volume>261</volume><fpage>87</fpage><lpage>98</lpage><pub-id pub-id-type="doi">10.3897/phytokeys.261.160454</pub-id></mixed-citation></tp:treatment-meta><tp:nomenclature><label>﻿</label><tp:taxon-name>
              <object-id xmlns:xlink="http://www.w3.org/1999/xlink" content-type="arpha" xlink:type="simple">FC3341FB-6E9A-5D9C-BB7E-5D0D2A467505</object-id>
              <tp:taxon-name-part taxon-name-part-type="genus" reg="Metapetrocosmea">Metapetrocosmea</tp:taxon-name-part>
              <tp:taxon-name-part taxon-name-part-type="species" reg="navicularis">navicularis</tp:taxon-name-part>
              <object-id xmlns:xlink="http://www.w3.org/1999/xlink" content-type="ipni" xlink:type="simple">urn:lsid:ipni.org:names:77366813-1</object-id>
            </tp:taxon-name><tp:taxon-authority>F.Wen, T.V.Do, Z.B.Xin &amp; K.Tan</tp:taxon-authority><tp:taxon-status xmlns:xlink="http://www.w3.org/1999/xlink" xlink:type="simple">sp. nov.</tp:taxon-status><xref ref-type="fig" rid="F1">Fig. 1</xref></tp:nomenclature><tp:treatment-sec sec-type="material" id="SECID0EZ3AE"><title>Type.</title><p>China • Guangxi: cultivated in Guilin Botanical Garden, introduced from Vietnam, Quang Tri Prov, Dak Rong Natural Reserve, on rock walls of a local waterfall, <named-content xmlns:xlink="http://www.w3.org/1999/xlink" content-type="dwc:verbatimCoordinates" xlink:type="simple"><named-content content-type="geo-json" specific-use="{&#34;type&#34;:&#34;Point&#34;,&#34;coordinates&#34;:[107.706111,15.678056]}" id="NCID0EC4AE" xlink:type="simple">15°40'41"N, 107°42'22"E</named-content></named-content>, 190 m a.s.l., 10 Nov. 2024, <italic>Q.Y.Li &amp; K.Tan 241110</italic> (holotype: IBK! [IBK00470816!]; isotypes: IBK! [IBK00470817!], VNMN!).</p></tp:treatment-sec><tp:treatment-sec sec-type="diagnosis" id="SECID0EJ4AE"><title>Diagnosis.</title><p><italic><tp:taxon-name><tp:taxon-name-part taxon-name-part-type="genus" reg="Metapetrocosmea">Metapetrocosmea</tp:taxon-name-part><tp:taxon-name-part taxon-name-part-type="species" reg="navicularis">navicularis</tp:taxon-name-part></tp:taxon-name></italic> is similar to <italic><tp:taxon-name><tp:taxon-name-part taxon-name-part-type="genus" reg="Metapetrocosmea">M.</tp:taxon-name-part><tp:taxon-name-part taxon-name-part-type="species" reg="tamiana">tamiana</tp:taxon-name-part></tp:taxon-name></italic> in macroscopic morphology, and phylogenetic analysis indicates that they are the closest relatives (Fig. <xref ref-type="fig" rid="F1">1</xref>). But it is easy to distinguish the new species from <italic><tp:taxon-name><tp:taxon-name-part taxon-name-part-type="genus" reg="Metapetrocosmea">M.</tp:taxon-name-part><tp:taxon-name-part taxon-name-part-type="species" reg="tamiana">tamiana</tp:taxon-name-part></tp:taxon-name></italic> by its leaf blade ovate to ovate-elliptic (<italic>vs.</italic> cordate to nearly round, the following comparisons follow the same order), leaf densely puberulent adaxial (<italic>vs.</italic> with mixture of long and short pubescence adaxial), bracts 6–9 mm long (<italic>vs.</italic> ca. 2 cm long), the ratio of corolla lobes length to corolla tube length consistently 1 : 3 (<italic>vs.</italic> approximately 1 : 1), 10–20-flowered or more (<italic>vs.</italic> 4–6-flowered), corolla tube gradually narrowed from mouth to base, subcylindrical-infundibulate (<italic>vs.</italic> wider in upper part, abruptly contracted towards base, distinctly infundibulate), filaments pubescent near the top (<italic>vs.</italic> glabrous), style puberulent (<italic>vs.</italic> pubescent), and stigma arcuate (<italic>vs.</italic> nutant) (Table <xref ref-type="table" rid="T2">2</xref>).</p></tp:treatment-sec><tp:treatment-sec sec-type="description" id="SECID0EK6AE"><title>Description.</title><p>Perennial herb. Rhizome subcylindrical, ca. 4 cm long, 6–8 mm in diameter, perennial-growing rhizomes exhibit distinct abscission scars following leaf abscission. Leaves 8–12 or more, petiolate; petioles 3–6 cm long, ca. 3 mm in diameter, pale green, puberulous; leaf blade alternate, ovate to ovate-elliptic, 6–8 × 2.5–4 cm, dark green to green adaxially with pale green veins commonly, pale green abaxially, apex acute, base obtuse, peltate, margin crenate, densely puberulent; venation penninerved, lateral veins 3–5 pairs, inconspicuously impressed adaxial veins, prominently raised abaxial. Inflorescence cymes, axillary, 10–20-flowered or more. Peduncles densely pubescent, 6–12 cm long, ca. 4 mm in diameter; pedicels 1–3 cm long, ca. 2 mm in diameter, densely pubescent. Bracts 2, opposite, distinctly navicula, namely generally oblong-elliptic, base broader, apex attenuate being acuminate, resembling a small boat, 5–9 × 2–3 mm, margin entire but slightly reflexed, densely pubescent, deciduous, generally not persistent; calyx 5-parted to the base, lobes nearly equal in length, ca. 8 × 2 mm, lanceolate, dark green, apex acute, outside villosulous, inside glabrous, margin ciliate. Corolla pale purple to white, ca. 3.5 × 2.5 cm, bilabiate; upper lip 2-lobed, split to the midpoint of the corolla tube, lobes ca. 9 × 6 mm; lower lip 3-lobed, central lobe more rounded than lateral lobes, lobes ca. 9 × 8 mm; corolla tube gradually narrowed from mouth to base, subcylindrical-infundibulate, with two dark purplish-blue lines that stretch from either side of the median lobe of the corolla down into the throat. Stamens 2, ca. 7 mm long, inserted at 8 mm from the base of the corolla; filaments linear, white, villous near the top, arcuate; anthers oblong, pale yellow, ca. 3 mm long, lanate; staminodes 2, ca. 4 mm long, ca. 1 mm in diamete, inserted at 8 mm from the base of the corolla, villous near the top, slightly curved. Disc annular, pale yellowish-green, ca. 1 mm high, glabrous. Pistil ca. 1.8 cm long; ovary linear, ca. 6 mm long, densely pubescent; style linear, ca. 1 cm long, white, densely puberulent; stigma obtrapeziform, emarginate. Capsule obliquely narrowly oblong, ca. 3 cm long, dehisces along the ventral suture; seed surface, longitudinal prominent ribs are further linked to become somewhat reticulate.</p></tp:treatment-sec><tp:treatment-sec sec-type="phenology" id="SECID0EP6AE"><title>Phenology.</title><p>The peak flowering period occurs in December, with flowering from November to January and fruiting from February to March in the nursery of the botanical garden. Whether the natural flowering and fruiting periods of wild populations differ from those of cultivated populations in botanical garden requires long-term field observations for confirmation.</p></tp:treatment-sec><tp:treatment-sec sec-type="Vernacular name" id="SECID0EU6AE"><title>Vernacular name.</title><p>“Hình dáng giống thuyền” (Understood as the bracts of this species are interpreted as naviculate shape). Its Chinese name is Chuán Bāo Dùn Yè Jù Tái (Chinese pronunciation); 船苞盾叶苣苔.</p></tp:treatment-sec><tp:treatment-sec sec-type="distribution" id="SECID0EZ6AE"><title>Distribution and habitat.</title><p><italic><tp:taxon-name><tp:taxon-name-part taxon-name-part-type="genus" reg="Metapetrocosmea">Metapetrocosmea</tp:taxon-name-part><tp:taxon-name-part taxon-name-part-type="species" reg="navicularis">navicularis</tp:taxon-name-part></tp:taxon-name></italic> is relatively common in moist with abundant populations and shaded habitats under evergreen broad-leaved forests at an altitude of approximately 190 m in its type locality. This species grows in moist rock crevices, with accompanying species mainly including some ferns and other herbaceous plants.</p></tp:treatment-sec><tp:treatment-sec sec-type="Additional examined specimens" id="SECID0ELAAG"><title>Additional examined specimens.</title><p><italic><tp:taxon-name><tp:taxon-name-part taxon-name-part-type="genus" reg="Metapetrocosmea">Metapetrocosmea</tp:taxon-name-part><tp:taxon-name-part taxon-name-part-type="species" reg="tamiana">tamiana</tp:taxon-name-part></tp:taxon-name></italic>, Vietnam • Vinh Phu Province, Tam Dao, 4 Nov. 1997, <italic>Soviet-Vietnamese Expedition 1986, No. 114. 19973431*A</italic> (holotype: E!); Tam Dao, 1998, <italic>Soviet-Vietnamese Expedition 1986, No. 114. 15738</italic> (E!); Tam Dao, 13 Jan. 1999, <italic>L.E. Skog &amp; J.K. Boggan 7851</italic> (US!). <italic><tp:taxon-name><tp:taxon-name-part taxon-name-part-type="genus" reg="Metapetrocosmea">Metapetrocosmea</tp:taxon-name-part><tp:taxon-name-part taxon-name-part-type="species" reg="navicularis">navicularis</tp:taxon-name-part></tp:taxon-name></italic>, Vietnam • Quang Tri Province, Dak Rong Natural Reserve, growing on rocky cliffs by the side of the trail on the hill slope, <named-content xmlns:xlink="http://www.w3.org/1999/xlink" content-type="dwc:verbatimCoordinates" xlink:type="simple"><named-content content-type="geo-json" specific-use="{&#34;type&#34;:&#34;Point&#34;,&#34;coordinates&#34;:[107.706111,15.678056]}" id="NCID0EQBAG" xlink:type="simple">15°40'41"N, 107°42'22"E</named-content></named-content>, 190 m a.s.l., 19 Mar. 2018, <italic>Van Truong Do et al. VMN-CN 1069</italic> (VNMN!).</p></tp:treatment-sec><tp:treatment-sec sec-type="conservation status" id="SECID0EXBAG"><title>Conservation status.</title><p>The species inhabits the Dak Rong Nature Reserve, Vietnam, an area of high biodiversity. Thanks to the favorable growing environment, the species has developed abundant populations here, resulting in a thriving population size. This richness in numbers is further supported by effective conservation and management efforts in the region. Following the IUCN Red List Categories and Criteria (<xref ref-type="bibr" rid="B10">IUCN Standards and Petitions Committee 2024</xref>), our preliminary assessment result is Least Concern (<abbrev xmlns:xlink="http://www.w3.org/1999/xlink" xlink:title="Least Concern" id="ABBRID0EBCAG" xlink:type="simple">LC</abbrev>).</p></tp:treatment-sec><tp:treatment-sec sec-type="notes" id="SECID0EFCAG"><title>Note.</title><p>It is very special because its bracts of this species are interpreted as naviculate shape, which is the first discovered in <italic><tp:taxon-name><tp:taxon-name-part taxon-name-part-type="genus" reg="Metapetrocosmea">Metapetrocosmea</tp:taxon-name-part></tp:taxon-name></italic>. The character can also help distinguish it from all other species of <italic><tp:taxon-name><tp:taxon-name-part taxon-name-part-type="genus" reg="Metapetrocosmea">Metapetrocosmea</tp:taxon-name-part></tp:taxon-name></italic> from Vietnam and China. From a macroscopic morphological perspective, this new species is indeed closest to <italic><tp:taxon-name><tp:taxon-name-part taxon-name-part-type="genus" reg="Metapetrocosmea">M.</tp:taxon-name-part><tp:taxon-name-part taxon-name-part-type="species" reg="tamiana">tamiana</tp:taxon-name-part></tp:taxon-name></italic>, which is currently known to be distributed in Tam Dao National Park near Hanoi City in northern Vietnam. This represents a significant long-distance geographic isolation from the new species, which is distributed in southern Vietnam. We know that within subfam. <tp:taxon-name><tp:taxon-name-part taxon-name-part-type="subfamily">Didymocarpoideae</tp:taxon-name-part></tp:taxon-name> of <tp:taxon-name><tp:taxon-name-part taxon-name-part-type="family">Gesneriaceae</tp:taxon-name-part></tp:taxon-name>, microenvironmental variations across different terrains and landforms can give rise to rich species diversity (<xref ref-type="bibr" rid="B23">Tan et al. 2020</xref>). Among Chinese taxonomists, there’s even a widely circulated saying about the important characteristic of <tp:taxon-name><tp:taxon-name-part taxon-name-part-type="family">Gesneriaceae</tp:taxon-name-part></tp:taxon-name> species diversity: “one species per mountain”, “one species per gully”, “one species per cave”, a point particularly prominent in the closely related genus <italic><tp:taxon-name><tp:taxon-name-part taxon-name-part-type="genus" reg="Primulina">Primulina</tp:taxon-name-part></tp:taxon-name></italic> (<xref ref-type="bibr" rid="B28">Wei 2018</xref>; <xref ref-type="bibr" rid="B29">Wei et al. 2022</xref>, <xref ref-type="bibr" rid="B30">2023</xref>). Considering the geographic isolation, there are also many readily discernible characteristics between this new species and <italic><tp:taxon-name><tp:taxon-name-part taxon-name-part-type="genus" reg="Metapetrocosmea">Metapetrocosmea</tp:taxon-name-part><tp:taxon-name-part taxon-name-part-type="species" reg="tamiana">tamiana</tp:taxon-name-part></tp:taxon-name></italic> (Table <xref ref-type="table" rid="T2">2</xref>). For example, the plant size and leaf size of the new species are 2 to 3 times larger than the latter and are very stable, maintaining this difference even under long-term common garden cultivation. After common garden cultivation, the new species can have more than 10 flowers per inflorescence, with the entire plant producing 60 or more flowers, densely clustered on the inflorescence (Fig. <xref ref-type="fig" rid="F1">1B</xref>). In contrast, <italic><tp:taxon-name><tp:taxon-name-part taxon-name-part-type="genus" reg="Metapetrocosmea">M.</tp:taxon-name-part><tp:taxon-name-part taxon-name-part-type="species" reg="tamiana">tamiana</tp:taxon-name-part></tp:taxon-name></italic> consistently has fewer than 10 flowers per inflorescence (around 4-6) and typically around 20 flowers per plant, with the flowers on the inflorescence being more scattered (Fig. <xref ref-type="fig" rid="F2">2A</xref>). In wild populations of this new species, more than 90% of individuals exhibit clear or indistinct white fishbone-patterned leaf veins (Fig. <xref ref-type="fig" rid="F1">1A</xref>), while the latter has entirely green leaves without any white fishbone patterns (Fig. <xref ref-type="fig" rid="F1">1C</xref>). However, since these traits are quantitative or semi-qualitative, they are not ideal for definitively distinguishing the two species. In contrast, the new species’ naviculate bract shape and the stable ratio of corolla lobe length to corolla tube length consistently being 1 : 3, along with its pubescent filaments, are good qualitative characteristics for clearly differentiating the two species (Figs <xref ref-type="fig" rid="F1">1F</xref>, <xref ref-type="fig" rid="F2">2D</xref>). In terms of flower size, the flowers of this new species are significantly larger in diameter than those of <italic><tp:taxon-name><tp:taxon-name-part taxon-name-part-type="genus" reg="Metapetrocosmea">M.</tp:taxon-name-part><tp:taxon-name-part taxon-name-part-type="species" reg="tamiana">tamiana</tp:taxon-name-part></tp:taxon-name></italic>: measurements show that the flower diameter of the new species is usually around 2.5 cm, while that of <italic><tp:taxon-name><tp:taxon-name-part taxon-name-part-type="genus" reg="Metapetrocosmea">M.</tp:taxon-name-part><tp:taxon-name-part taxon-name-part-type="species" reg="tamiana">tamiana</tp:taxon-name-part></tp:taxon-name></italic> is generally only ca. 2 cm (Figs <xref ref-type="fig" rid="F1">1E</xref>, <xref ref-type="fig" rid="F2">2C</xref>). This size difference is clearly distinguishable to the naked eye. Turning to the blue-purple nectar guides on the inner surface of the corolla, although they appear similar, there are essential differences between the two species. The nectar guides of <italic><tp:taxon-name><tp:taxon-name-part taxon-name-part-type="genus" reg="Metapetrocosmea">M.</tp:taxon-name-part><tp:taxon-name-part taxon-name-part-type="species" reg="tamiana">tamiana</tp:taxon-name-part></tp:taxon-name></italic> exhibit poor color stability: under high-temperature conditions in summer, their color fades gradually, eventually becoming extremely pale, almost white, and once this fading occurs, it is difficult to recover in a short period. In contrast, the nectar guides of the new species show extremely strong color stability; even in the same high-temperature environment, their blue-purple color remains vivid without fading or lightening. This characteristic also serves as an important diagnostic marker for distinguishing the two species (Figs <xref ref-type="fig" rid="F1">1I</xref>, <xref ref-type="fig" rid="F2">2H</xref>). Moreover, in conjunction with phylogenetic analysis, we acquired the sequences of the type locality of <italic><tp:taxon-name><tp:taxon-name-part taxon-name-part-type="genus" reg="Metapetrocosmea">M.</tp:taxon-name-part><tp:taxon-name-part taxon-name-part-type="species" reg="navicularis">navicularis</tp:taxon-name-part></tp:taxon-name></italic> and formed a fully supported clade in the phylogenetic tree (Fig. <xref ref-type="fig" rid="F3">3</xref>).</p></tp:treatment-sec><tp:treatment-sec><!--Section generated to contain objects referenced in tp:taxon-treatment.--><fig id="F1" position="float" orientation="portrait"><object-id xmlns:xlink="http://www.w3.org/1999/xlink" content-type="doi" xlink:type="simple">10.3897/phytokeys.261.160454.figure1</object-id><object-id xmlns:xlink="http://www.w3.org/1999/xlink" content-type="arpha" xlink:type="simple">1815FCFA-E551-5057-88BB-1754E0913DD2</object-id><label>Figure 1.</label><caption><p><italic><tp:taxon-name><tp:taxon-name-part taxon-name-part-type="genus" reg="Metapetrocosmea">Metapetrocosmea</tp:taxon-name-part><tp:taxon-name-part taxon-name-part-type="species" reg="navicularis">navicularis</tp:taxon-name-part></tp:taxon-name></italic>. A. Habitat; B. Plants; C. Leaves; D. Bracts; E. Frontal view of flower; F. Lateral view of corolla; G. Calyx lobes; H. Stamens; I. Opened corolla showing the interior surface of corolla tube, stamens and staminodes; J. Pistil and disc; K. Fruits; L. Micro-morphological characters of species seeds (Photos A, K were taken by Fang Wen; C, D by Qi-Yang Li and the rest were taken by De-Chang Meng).</p></caption><graphic xmlns:xlink="http://www.w3.org/1999/xlink" xlink:href="phytokeys-261-087_article-160454__-g001.jpg" position="float" orientation="portrait" xlink:type="simple" id="oo_1390076.jpg"><uri content-type="original_file" xlink:type="simple">https://binary.pensoft.net/fig/1390076</uri></graphic></fig><table-wrap id="T2" position="float" orientation="portrait"><label>Table 2.</label><caption><p>Main morphological comparison between <italic><tp:taxon-name><tp:taxon-name-part taxon-name-part-type="genus" reg="Metapetrocosmea">Metapetrocosmea</tp:taxon-name-part><tp:taxon-name-part taxon-name-part-type="species" reg="navicularis">navicularis</tp:taxon-name-part></tp:taxon-name></italic> and <italic><tp:taxon-name><tp:taxon-name-part taxon-name-part-type="genus" reg="Metapetrocosmea">M.</tp:taxon-name-part><tp:taxon-name-part taxon-name-part-type="species" reg="tamiana">tamiana</tp:taxon-name-part></tp:taxon-name></italic>.</p></caption><table id="TID0E1FBG" rules="all"><tbody><tr><th rowspan="1" colspan="1">Characters</th><th rowspan="1" colspan="1">
                  <italic>
                    <tp:taxon-name><tp:taxon-name-part taxon-name-part-type="genus" reg="Metapetrocosmea">M.</tp:taxon-name-part><tp:taxon-name-part taxon-name-part-type="species" reg="navicularis">navicularis</tp:taxon-name-part></tp:taxon-name>
                  </italic>
                </th><th rowspan="1" colspan="1">
                  <italic>
                    <tp:taxon-name><tp:taxon-name-part taxon-name-part-type="genus" reg="Metapetrocosmea">M.</tp:taxon-name-part><tp:taxon-name-part taxon-name-part-type="species" reg="tamiana">tamiana</tp:taxon-name-part></tp:taxon-name>
                  </italic>
                </th></tr><tr><td rowspan="1" colspan="1">Leaf blade shape</td><td rowspan="1" colspan="1">ovate to ovate-elliptic</td><td rowspan="1" colspan="1">cordate to nearly round</td></tr><tr><td rowspan="1" colspan="1">Leaf indumentum</td><td rowspan="1" colspan="1">densely puberulent adaxial</td><td rowspan="1" colspan="1">with mixture of long and short pubescence adaxial</td></tr><tr><td rowspan="1" colspan="1">Bracts length</td><td rowspan="1" colspan="1">6–9 mm</td><td rowspan="1" colspan="1">ca. 2 cm</td></tr><tr><td rowspan="1" colspan="1">Sepal lobes length (sepal lobes : corolla tube)</td><td rowspan="1" colspan="1">1 : 3</td><td rowspan="1" colspan="1">1 : 1</td></tr><tr><td rowspan="1" colspan="1">The number of flowers</td><td rowspan="1" colspan="1">10–20-flowered or more</td><td rowspan="1" colspan="1">4–6-flowered</td></tr><tr><td rowspan="1" colspan="1">Corolla tube</td><td rowspan="1" colspan="1">subcylindrical-infundibulate</td><td rowspan="1" colspan="1">distinctly infundibulate</td></tr><tr><td rowspan="1" colspan="1">Filaments indumentum</td><td rowspan="1" colspan="1">villous near the top</td><td rowspan="1" colspan="1">glabrous</td></tr><tr><td rowspan="1" colspan="1">Style indumentum</td><td rowspan="1" colspan="1">puberulent</td><td rowspan="1" colspan="1">pubescent</td></tr><tr><td rowspan="1" colspan="1">Style length : Ovary length</td><td rowspan="1" colspan="1">2 : 1</td><td rowspan="1" colspan="1">1 : 1</td></tr><tr><td rowspan="1" colspan="1">Stigma shape</td><td rowspan="1" colspan="1">arcuate</td><td rowspan="1" colspan="1">nutant</td></tr></tbody></table></table-wrap><fig id="F2" position="float" orientation="portrait"><object-id xmlns:xlink="http://www.w3.org/1999/xlink" content-type="doi" xlink:type="simple">10.3897/phytokeys.261.160454.figure2</object-id><object-id xmlns:xlink="http://www.w3.org/1999/xlink" content-type="arpha" xlink:type="simple">22A2F62F-102D-57D4-A409-C85140956228</object-id><label>Figure 2.</label><caption><p><italic><tp:taxon-name><tp:taxon-name-part taxon-name-part-type="genus" reg="Metapetrocosmea">Metapetrocosmea</tp:taxon-name-part><tp:taxon-name-part taxon-name-part-type="species" reg="tamiana">tamiana</tp:taxon-name-part></tp:taxon-name></italic>. A. Plants; B. Leaves; C. Frontal view of flower; D. Lateral view of corolla; E. Calyx lobes; F. Pistil and disc; G. Stamens; H. Opened corolla showing the interior surface of corolla tube, stamens and staminodes; I. Fruits (Photos A–H were taken by De-Chang Meng).</p></caption><graphic xmlns:xlink="http://www.w3.org/1999/xlink" xlink:href="phytokeys-261-087_article-160454__-g002.jpg" position="float" orientation="portrait" xlink:type="simple" id="oo_1390077.jpg"><uri content-type="original_file" xlink:type="simple">https://binary.pensoft.net/fig/1390077</uri></graphic></fig><fig id="F3" position="float" orientation="portrait"><object-id xmlns:xlink="http://www.w3.org/1999/xlink" content-type="doi" xlink:type="simple">10.3897/phytokeys.261.160454.figure3</object-id><object-id xmlns:xlink="http://www.w3.org/1999/xlink" content-type="arpha" xlink:type="simple">C68DAEDF-C231-5E48-9CFD-7D291DF0A7BA</object-id><label>Figure 3.</label><caption><p>Phylogeny of the <italic><tp:taxon-name><tp:taxon-name-part taxon-name-part-type="genus" reg="Metapetrocosmea">Metapetrocosmea</tp:taxon-name-part></tp:taxon-name></italic>. The majority consensus tree of the Bayesian Inference method based on <abbrev xmlns:xlink="http://www.w3.org/1999/xlink" xlink:title="nuclear ribosomal internal transcribed spacer" id="ABBRID0EU1AE" xlink:type="simple">ITS</abbrev> and <italic>trn</italic>L-F regions. The bootstrap values (BS) of <abbrev xmlns:xlink="http://www.w3.org/1999/xlink" xlink:title="maximum likelihood" id="ABBRID0E11AE" xlink:type="simple">ML</abbrev> and posterior probabilities (PP) of <abbrev xmlns:xlink="http://www.w3.org/1999/xlink" xlink:title="Bayesian inference" id="ABBRID0E51AE" xlink:type="simple">BI</abbrev> are listed at each node. Asterisks indicate maximum support and hyphens represent no support. The new species is highlighted in bold.</p></caption><graphic xmlns:xlink="http://www.w3.org/1999/xlink" xlink:href="phytokeys-261-087_article-160454__-g003.jpg" position="float" orientation="portrait" xlink:type="simple" id="oo_1390078.jpg"><uri content-type="original_file" xlink:type="simple">https://binary.pensoft.net/fig/1390078</uri></graphic></fig></tp:treatment-sec><ref-list><ref id="B10"><mixed-citation xmlns:xlink="http://www.w3.org/1999/xlink" xlink:type="simple">IUCN Standards and Petitions Committee (<year>2024</year>) Guidelines for Using the IUCN Red List Categories and Criteria. Version 16. Prepared by the Standards and Petitions Committee. <ext-link xlink:href="https://www.iucnredlist.org/documents/RedListGuidelines.pdf" ext-link-type="uri" xlink:type="simple">https://www.iucnredlist.org/documents/RedListGuidelines.pdf</ext-link></mixed-citation></ref><ref id="B23"><mixed-citation xmlns:xlink="http://www.w3.org/1999/xlink" xlink:type="simple"><person-group><name name-style="western"><surname>Tan</surname><given-names>K</given-names></name><name name-style="western"><surname>Lu</surname><given-names>T</given-names></name><name name-style="western"><surname>Ren</surname><given-names>MX</given-names></name></person-group> (<year>2020</year>) <article-title>Biogeography and evolution of Asian <tp:taxon-name><tp:taxon-name-part taxon-name-part-type="family">Gesneriaceae</tp:taxon-name-part></tp:taxon-name> based on updatedtaxonomy.</article-title><source>PhytoKeys</source><volume>157</volume>(<issue>10</issue>): <fpage>7</fpage>–<lpage>26</lpage>. <ext-link xlink:href="10.3897/phytokeys.157.34032" ext-link-type="doi" xlink:type="simple">https://doi.org/10.3897/phytokeys.157.34032</ext-link></mixed-citation></ref><ref id="B28"><mixed-citation xmlns:xlink="http://www.w3.org/1999/xlink" xlink:type="simple"><person-group><name name-style="western"><surname>Wei</surname><given-names>YG</given-names></name></person-group> (<year>2018</year>) The Distribution and Conservation Status of Native Plants in Guangxi, China. China Forestry Publishing House.</mixed-citation></ref><ref id="B29"><mixed-citation xmlns:xlink="http://www.w3.org/1999/xlink" xlink:type="simple"><person-group><name name-style="western"><surname>Wei</surname><given-names>YG</given-names></name><name name-style="western"><surname>Do</surname><given-names>VT</given-names></name><name name-style="western"><surname>Wen</surname><given-names>F</given-names></name></person-group> (<year>2022</year>) Flora of Northern Vietnam. China Forestry Publishing House.</mixed-citation></ref><ref id="B30"><mixed-citation xmlns:xlink="http://www.w3.org/1999/xlink" xlink:type="simple"><person-group><name name-style="western"><surname>Wei</surname><given-names>YG</given-names></name><name name-style="western"><surname>Wen</surname><given-names>F</given-names></name><name name-style="western"><surname>Xin</surname><given-names>ZB</given-names></name><name name-style="western"><surname>Fu</surname><given-names>LF</given-names></name></person-group> (<year>2023</year>) <article-title>A checklist of wild vascular plants in Guangxi, China.</article-title><source>Shengwu Duoyangxing</source><volume>31</volume>(<issue>6</issue>): <fpage>23078</fpage>. <ext-link xlink:href="10.17520/biods.2023078" ext-link-type="doi" xlink:type="simple">https://doi.org/10.17520/biods.2023078</ext-link></mixed-citation></ref></ref-list></tp:taxon-treatment>
